# Supplementary material for: Urbanization-Related Environmental Factors and Hemorrhagic Fever with Renal Syndrome: A Review Based on Studies Taken in China
Source: Int J Environ Res Public Health. 2023 Feb 14;20(4):3328. doi: 10.3390/ijerph20043328 (PMC9960491; doi:10.3390/ijerph20043328)
Supplement: Supplementary file 1 [file ijerph-20-03328-s001.zip]

Archive with 1 entries (1 files):
- ijerph-2056494-supplementary.xlsx
