# Supplementary material for: Urbanization-Related Environmental Factors and Hemorrhagic Fever with Renal Syndrome: A Review Based on Studies Taken in China
Source: Int J Environ Res Public Health. 2023 Feb 14;20(4):3328. doi: 10.3390/ijerph20043328 (PMC9960491; doi:10.3390/ijerph20043328)
Supplement: Supplementary file 1 [file ijerph-20-03328-s001.zip › ijerph-2056494-supplementary.xlsx]

## Sheet: Sheet3
	Includied studies
Risk of bias items	Bai YT, 2015	Bao CJ, 2014	Chang ZR, 2016	Chen ZX, 2020	Fang LQ, 2009	Ge L, 2016	Ge L, 2016	He JY, 2018	He JY, 2019	He XZ, 2013	Hou X, 2020	Jiang FC, 2017	Jiang FC, 2018	Li Q , 2014	Li SJ, 2014	Liu K, 2018	Liang WF, 2017	Liu HN, 2014	Liu XQ, 2016	She KL, 2021	Shen L, 2022	Sun MH, 2020	Tian HY, 2017	Tian HY, 2018	Wang ZX, 2001	Wei L, 2011	Wu J, 2014	Xiao D, 2018	Xiao H, 2012	Xiao H, 2013	Xiao H, 2013	Xiao H, 2013	Xiao H, 2014	Xiao H, 2014	Yan L, 2007	Yan L, 2009	Yan L, 2010	Zhao YL, 2019
1. Was the research purpose and study design reasonable?	Yes	Yes	Yes	Yes	Yes	Yes	Yes	Yes	Yes	Yes	Yes	Yes	Yes	Yes	Yes	Yes	Yes	Yes	Yes	Yes	Yes	Yes	Yes	Yes	Yes	Yes	Yes	Yes	Yes	Yes	Yes	Yes	Yes	Yes	Yes	Yes	Yes	Yes
2. Was the source of data described clearly?	Yes	No	Yes	Yes	Yes	Yes	Yes	Yes	Yes	Yes	Yes	Yes	Yes	Yes	Yes	Yes	Yes	Yes	Yes	Yes	Yes	Yes	Yes	Yes	Yes	Yes	Yes	Yes	Yes	Yes	Yes	Yes	Yes	Yes	Yes	Yes	Yes	Yes
3. Were the setting, location, and relevant study period described clearly?	Yes	Yes	Yes	Yes	Yes	Yes	Yes	Yes	Yes	Yes	Yes	Yes	Yes	Yes	Yes	Yes	Yes	Yes	Yes	Yes	Yes	Yes	Yes	Yes	No	Yes	Yes	Yes	Yes	Yes	Yes	Yes	Yes	Yes	Yes	Yes	Yes	Yes
4. Was the method of data collection described clearly?	Yes	Yes	Yes	Yes	Yes	Yes	Yes	Yes	Yes	Yes	Yes	Yes	Yes	Yes	Yes	Yes	Yes	Yes	Yes	Yes	Yes	Yes	Yes	Yes	Yes	Yes	Yes	Yes	Yes	Yes	Yes	Yes	Yes	Yes	Yes	Yes	Yes	Yes
5. Were the statistical methods and significant level indicated clearly?	Yes	Yes	Yes	Yes	Yes	Yes	Yes	Yes	Yes	Yes	Yes	Yes	Yes	Yes	Yes	Yes	Yes	Yes	Yes	Yes	Yes	Yes	Yes	Yes	No	Yes	Yes	Yes	Yes	Yes	Yes	Yes	Yes	Yes	Yes	Yes	Yes	Yes
6. Was the urbanization-related environmental factor and HFRS incidence indicated clearly?	Yes	Yes	Yes	Yes	Yes	Yes	Yes	Yes	Yes	Yes	Yes	Yes	Yes	Yes	Yes	Yes	Yes	Yes	Yes	Yes	Yes	Yes	Yes	Yes	Yes	Yes	Yes	Yes	Yes	Yes	Yes	Yes	Yes	Yes	Yes	Yes	Yes	Yes
7. Were the overall interpretation of the results considering objectives, results from similar studies, and other relevant evidence given clearly?	Yes	Yes	Yes	Yes	Yes	Yes	Yes	Yes	Yes	Yes	Yes	Yes	Yes	Yes	Yes	Yes	Yes	Yes	Yes	Yes	Yes	Yes	Yes	Yes	Yes	Yes	Yes	Yes	Yes	Yes	Yes	Yes	Yes	Yes	Yes	Yes	No	Yes
8. Were the limitations of the study discussed？	Yes	Yes	Yes	Yes	No	No	No	Yes	Yes	No	No	No	No	No	Yes	Yes	Yes	Yes	No	Yes	Yes	Yes	Yes	Yes	No	No	Yes	Yes	Yes	Yes	Yes	Yes	Yes	Yes	No	Yes	Yes	No
9. Were there any prospective applications in the field of HFRS control mentioned?	Yes	Yes	Yes	Yes	Yes	Yes	Yes	Yes	Yes	Yes	Yes	Yes	Yes	Yes	Yes	Yes	Yes	Yes	Yes	Yes	Yes	Yes	Yes	Yes	Yes	Yes	Yes	Yes	Yes	Yes	Yes	Yes	Yes	Yes	Yes	Yes	Yes	Yes
10. Were the source of funding and the role of the funders for the study provided?	Yes	Yes	Yes	Yes	Yes	Yes	Yes	Yes	Yes	Yes	Yes	Yes	No	Yes	Yes	Yes	Yes	Yes	Yes	Yes	Yes	Yes	Yes	Yes	No	Yes	Yes	Yes	Yes	Yes	Yes	Yes	Yes	Yes	Yes	Yes	Yes	Yes
Overall risk of study bias	Low	Low	Low	Low	Low	Low	Low	Low	Low	Low	Low	Low	Low	Low	Low	Low	Low	Low	Low	Low	Low	Low	Low	Low	Moderate	Low	Low	Low	Low	Low	Low	Low	Low	Low	Low	Low	Low	Low
	Studies with a “No” score ≤3 were classified as low risk, studies with a “No” score 4-6 were classified as moderate risk and studies with a “No” score ≥7 were classified as high risk.
